# Supplementary material for: A Defucosylated Anti-EpCAM Monoclonal Antibody (EpMab-37-mG2a-f) Exerts Antitumor Activity in Xenograft Model
Source: Antibodies (Basel). 2022 Nov 24;11(4):74. doi: 10.3390/antib11040074 (PMC9774109; doi:10.3390/antib11040074)
Supplement: Supplementary file 1 [file antibodies-11-00074-s001.zip]

Archive with 1 entries (1 files):
- antibodies-1999296-supplementary.pdf
